# Supplementary material for: Robust counterselection and advanced λRed recombineering enable markerless chromosomal integration of large heterologous constructs
Source: Nucleic Acids Res. 2022 Aug 3;50(15):8947–60. doi: 10.1093/nar/gkac649 (PMC9410887; doi:10.1093/nar/gkac649)
Supplement: gkac649_Supplemental_Files [file gkac649_supplemental_files.zip]

Archive with 2 entries (2 files):
- Revised_Supplementary_Data.pdf
- Revised_Supplementary_Tables_S1-S7.xls
