# Supplementary material for: Robust counterselection and advanced λRed recombineering enable markerless chromosomal integration of large heterologous constructs
Source: Nucleic Acids Res. 2022 Aug 3;50(15):8947–60. doi: 10.1093/nar/gkac649 (PMC9410887; doi:10.1093/nar/gkac649)
Supplement: gkac649_Supplemental_Files [file gkac649_supplemental_files.zip › Revised_Supplementary_Tables_S1-S7.xls]

## Sheet: Suppl. Table 1 Oligonucletides
Oligonucleotide	Sequence 5'-3'
862	ATTCCCAACCGCGTGGCACA
1653	GCGACCACGCCGGAGCA
1755	CACGACAGGTTTCCCGACT
2229	AATCTGGTAAACGCTGATGAC
2279	CCTGTGTGAAATTGTTATCCGCTCTAATACTTCTTACTCGCCCATCTG
2371	ATGTTTCTTACCACCCTCAC
2371	ATGTTTCTTACCACCCTCAC
2811	GAACACGGCATACTTTACGCAGCGCGGAGTTCGGTTTTCTAGGAGTGGTAGTATATACACGAGTACATAC
2906	GCATTGCTTATCAATTTGTTGC
2907	ATATATGGAAGAAGAATTTGAAGAGTTCGAAGAGCATCCTCAGGATGTGACAGGGTTTTCCCAGTCACGA
3050	CAGGGTTTTCCCAGTCACGAGGTACCTGGCGGGATCGTTGTATATT
3051	TTAGCTCCTGAAAATCTCGGGCTAGCATTTAAGTTAAAACGTTTGG
3052	CCAAACGTTTTAACTTAAATGCTAGCCCGAGATTTTCAGGAGCTAA
3053	ATGTTGTGTGGAATTGTGAGCTCTAGATAGTGCTTGGATTCTCACCA
3054	AATCCAAGCACTATCTAGAGCTCACAATTCCACACAACATCCATGGGTATGGACAGTTTT
3055	CAACGATCCCGCCAGGTACCTCGTGACTGGGAAAACCCTGGATATCGCCAGCGTCGCA
3435	ACATCATGCTGGATATCCACCA
3545	TGATAGATACAAGAGCCATAAG
3607	ATCGCCAGCAAAAACTGGTGC
3608	TAACCTTCCTCTTTCAGCAGC
3649	CTGGCGGTGATACTGAGCACATCAGCAGGACGCACTGACCAGGAGCTAAGGAAGCTAAAATG
3650	TTATAAACTCCTTGCAATGTATGTCGTTTCAGCTAAACGGTTACGCCCCGCCCTGCCAC
3720	CCAAGACAGCTAAAGATCTCGGCGTATATCAAAGCGCGATCAACAAGGCCTAATTAGAAGAACTCGTCAAGAAGG
3721	ATTTGCTCTATTTAATTAGGAATAAGGTCGATTACTGATAGAACAAATCCTATGGACAGCAAGCGAACCG
3901	CGTGCGTGTTGACTATTTTACCTCTGGCGGTGATAATGGTTGCATGTACTTTAAAGAGGAGAAATTAACTATGAAACTACCACGAAGTTCC
3902	GCGCATCGCCTTCTATCGCCTTCTTGACGAGTTCTTCTAACTCCAGGTTGCTACTTACCG
3955	AGATAAGTGAATATCAACAGTGTGAGACACACCATTTACACACACCAGACAAGGGAACTTCGTGGTAGTTTCA
3956	TTTTCGAAAAAAGGCCTCCCAAATCGGGGGGCCTTTTTTATTGATAACAAAACGCCGACCAGAACACCTTGCCG
3957	ATGTTGTGTGGAATTGTGAGCCAATGCCATCTGGTATCACTTAAAGG
3960	CTGGTGATTTGAACAATATGAG
3961	GTCGGTAGTGCTGACCTTG
3981	TTCAGGCGCTTTTTAGACTGGTCGTAATGAAATTCTCTAGACTAATCAGCCCGGCATTTCGCGGGCGATATTTTCA
4027	ATGAGAGTTCTGGTTACCGGTGGTAGCGGTTACATTGGAAGTCATACCTGCAGGGTTTTCCCAGTCACGA
4028	TTACTCAGCAATAAACTGATATTCCGTCAGGCTGGAATACTCTTCGCCAGATGTTGTGTGGAATTGTGAGC
4029	ATGACCATGATTACGGATTCACTGGCCGTCGTTTTACAACGTCGTGACTGCAGGGTTTTCCCAGTCACGA
4030	TTAAACTGACGATTCAACTTTATAATCTTTGAAATAATAGTGCTTATCCCATGTTGTGTGGAATTGTGAGC
4031	ATGGCGATTGCAATTGGCCTCGATTTTGGCAGTGATTCTGTGCGAGCTTTCAGGGTTTTCCCAGTCACGA
4032	TTACTGCCCGTAATATGCCTTCGCGCCATGCTTACGCAGATAGTGTTTATATGTTGTGTGGAATTGTGAGC
4035	TTAGAAGAACTCGTCAAGAAGGCGATAGAAGGCGATGCGCTGCGAATCGGTCAACCCCAAGTCAGAGGGT
4036	AATGTTGACATTTTAAGCTTGGCGGTTATAATGGTACCATACAGGATGAGAGAAGGAGATATACATATGAATCGAACTAATATTTTTTTTGG
4037	TTAGAAGAACTCGTCAAGAAGGCGATAGAAGGCGATGCGCTGCGAATCGGTCAGCCAATCGACTGGCGAG
4038	AATGTTGACATTTTAAGCTTGGCGGTTATAATGGTACCATACAGGATGAGAGAAGGAGATATACATATGTCATCAGCGGTGGAGTG
4111	ATGAGAGTTCTGGTTACCGGTGGTAGCGGTTACATTGGAAGTCATACCTGTTTTCGAAAAAAGGCCTCCCA
4112	TTACTCAGCAATAAACTGATATTCCGTCAGGCTGGAATACTCTTCGCCAGCCATCTGGTATCACTTAAAGG
4113	ATGACCATGATTACGGATTCACTGGCCGTCGTTTTACAACGTCGTGACTGTTTTCGAAAAAAGGCCTCCCA
4114	TTAAACTGACGATTCAACTTTATAATCTTTGAAATAATAGTGCTTATCCCCCATCTGGTATCACTTAAAGG
4115	TTGTGTGGAATTGTGAGCGG
4116	ATGCGGCTAATGTAGATCGC
4117	ATGGCGATTGCAATTGGCCTCGATTTTGGCAGTGATTCTGTGCGAGCTTTTTTTCGAAAAAAGGCCTCCCA
4118	TTACTGCCCGTAATATGCCTTCGCGCCATGCTTACGCAGATAGTGTTTCCATCTGGTATCACTTAAAGG
4119	ACACTTTGCTATGCCATAGCA
4120	AACCAGGCTTGAGTATAGCC
4176	CAGATAACCATCTGCGGTGATAAATTATCTCTGGCGGTGTTGNNNTAAATACCACTGGCGGTGATAC
4177	TTACGCCCCGCCCTGCCA
4262	AAACCGCTCCATCAGATAGC
4362	GTGACCATTGCTATTGTTATAGGCACACATGGTTGGGCTGCAGAGCAGTTTTTTCGAAAAAAGGCCTCCC
4363	TTACAGTCCCAGCAGGCCGCAAGCGTAACCAGCGATACCGATGACGAAGACCATCTGGTATCACTTAAAGG
4390	TCAATCGCACGTTGAATCGCCGCCATCCCTTCAACCGGACGCGCCATCATCGATTAAGTTGGGTAACGCC
4391	GATATGAAAAATGACGCAGACAGTTACACCGTTTAAATGCAATAATCAGCCTGAATGGCGAATGGCGCT
4416	AAACCCTCTGTTTTATAATCACTTAATCGCGCATAAAAAACGGCTAAATTCTTGTGTAAACGATTCCACTAATTTATTCCGCGGCTTTTTTTAATATGTCCC
4417	TGAATATTGAGTTGCAAATATGTCGGTGTTTGCTGGTGATTTGAACAATATGAGATAAAGCCCTCATGACGAGGGCGTAACAGTTAGCGAACGTGGAGCACT
4418	CCAGGCTTTACACTTTATGCTTCCGGCTCGTATGTTGTGTGGAATTGTGAGCGGATAACAATTTCACACAGGAAACAGCTTGAATGAACCAAGGAATTTCGTG
4419	TGTTCATGCCGGATGCGGCTAATGTAGATCGCTGAACTTGTAGGCCTGATAAGCGCAGCGTATCAGGCAATTTTTATAATATCCCTTGCGCCAAAAGGCG
4496	CCCCATCCCCCTGTTTGCAATTAATCATCGGCTCGTATAATGTGTGAGGGAGACCACAACGGTTTCCCTCTAGAAATAATTTTGTTTAACTTTAAGAAGGAGATATACATATGTCCATTTCCAAGATCCTTG
4497	GTTGATGATGTAGTCAACATAGGTGGCTAGCCAAGACAAAACGATGGAGACTTCCCATGCTTAACCCCCGAACACCA
4498	GGGAAGTCTCCATCGTTTTGTCTTGGCTAGCCACCTATGTTGACTACATCATC
4499	CGGCAATTATCAGGGAATTTGAGTTCACGTGGGCACATAAAAAAGCCCGC
4500	TTAAAAGCGGGCTTTTTTATGTGCCCACGTGAACTCAAATTCCCTGATAATTGC
4501	TCACACAGGAAACAGCTATGACCATGATTACGAATTCGAGCTCGGTACCCCCTAGGTTTTATTGTGTCACCCCATCC
4502	TCAACCGGACGCGCCATCATGTTTAAACCACTGCATAATTCGTGTCGCTCAAGGCGCACTCCCGTTCTGGATAATGTTTTTTGCGCCGACATCATAACGGTTCTGGCAAATCTCTCCCCATCCCCCTGTTTGC
4510	ATTAGCGGATCCTACCTGACGCTTTTTATCGCAACTCTCTACTGTTTCTCCATACCCGTTTTTTTGGATGGAGTGAAACGCCGGGTACCGAGCTCGCG
4511	CGCCACGCTGAAAATCCATCAAAAAACCAGGCTTGAGTATAGCCTGGTTTCGTTTGATTGGCTGTGGTTTTATACAGTCATGGTCGTCATCTACCTGCCTG
4556	CCATTTGTTCATTAACAGCTGAG
4556	CCATTTGTTCATTAACAGCTGAG
4557	CTTCCTGCCGGATGCGATTC
4569	CTGCCAGAGATCGGGACG
4570	GATCAACGGCAATTACCACC
4571	CAGCTGTGGGTCAAAGAGG
4572	ATCTCGGCGGAGATGTTGG
4573	TGTGCGACATCCCGCTGG
4574	AATGTTATGCAACCGTAATTCG
4575	TTCCGCCGTGGGTATATGC
4576	ACGTCAGGTCTCTCTAGGGATCCATGGAACAATACCAGGACTATC
4577	GATTAGTCTAGATCAGGCAGCTTTGTTGTTCTG
4578	ACGTCAGGTCTCTCTAGGGATCCACATGTGACTATGGAGGATTCGGGAATGTCTGTTGTTGCACCTGC
4579	GATTAGTCTAGATCACCGACGGAACACATGAC
4580	ACGTCAGGTCTCTCTAGGGATCCTAATAACTGCACGAGGTAACACAAGATGGCTATGTCTAACATGACTT
4581	GATTAGTCTAGATTACTCTTCATCCTCCTCGTA
4631	TTATGACAACTTGACGGCTACATCATTCACTTTTTCTTCACAACCGGCACTGTAAAACGACGGCCAGTGC
4632	ATGGCTGAAGCGCAAAATGATCCCCTGCTGCCGGGATACTCGTTTAACGCCCATCTGGTATCACTTAAAGG
4633	CAGTCGCCCATCAAGCAGC
4634	AAAATTCATTTGCTAAACGCTTCAAATTCTCGTATAATATACTTCATAAATTGATAAACAAAAACCGGGTACCGAGCTCGCGCCATTCAGGCTGCGCAA
4635	AATGATACTTAGATTCATCGAGAGGGACACGGCGACCGGGTACCGAGCTCGCGCCATTCAGGCTGCGCAA
4679	GACTTGTGAGCGGATAACAATGATACTTAGATTCAATTGTGAGCGGATAACAATTTCACACACCGGGTACCGAGCTCGCGCCATTCAGGCTGCGCAA
4680	GTCAAAAAAATGTCACAACCAGAAGTCAAAAATCCAATTGGATGGGGTGACACAATAAAACCTAGGGCGGCTTTTTTTAATATGTCCC
4681	ACAATAACGTTAAGGAGTTCCCTGTGAGTCGAGCATTGTACGTAGTTAGCGAACGTGGAGCACT
4682	TGCTTTCGAGCCAGTAAGTGCTCCACGTTCGCTAACTACGTACAATGCTCGACTCACAGGG
4683	CACACAGGAAACAGCTATGACCATGATTACGAATTCGAGCTCGGTACCCCAGTACTGTATACTGCCCGGCCTACATTAGAG
4690	CTCCGTCAAGCCGTCAATTGTCTGATTCGTTACCAATTATGACAACTTGACCATCTGGTATCACTTAAAGG
4691	CACTGGCCGTCGTTTTACAGTGCCGGTTGTGAAGAAAAAGTGAATGATGTCCAAGCTTTTTCGGGATCC
4692	CTCCGTCAAGCCGTCAATTGTCTGATTCGTTACCAATTATGACAACTTGATCACTGCCCGCTTTCCAGTC
4693	TCGGGATCCTTTTAAAAAATTCATTTGCTAAACGCTTCAAATTCTCGTATNNNATACTTCATAAATTGATAAACAAAAACCGGAAGAGAGTCAATTCAGG
4743	TTATCCGCTCACAATTCCACACAACATACGAGCCGGAAGCATAAAGTGTATACACTCTTCCTTTTTCAATATTATTG
4744	ATCAGGCCTACAAGTTCAGCGATCTACATTAGCCGCATCCGGCATGAACATTTTCCTGTCAGACCAAGTTTACTC
4764	ATCAGTACCAGGTCCGTGATTGTCATTAATCCTCCAGATAAAAAAACGGGGCCAAAAGGCCCCGGTAGTGTACAACAGTCGTTAGCGAACGTGGAGCACT
4765	TTAACCGGCAAAAATCGGCAACATCAAATACAACTTAATTACCAGCGCATACATGTTAAGTCTTTTGAAAACAA
4766	ATGTTTCATCTCGATACTTTAGCAACGCTTGTTGCCGCAACGCTGACGTTGACGGGGAGTCAGGCAACT
4767	TTAGCTGAACAGAGAGTAGAAGATTGCGGAGATTGCAATCAGACCCATCAACATGTTAAGTCTTTTGAAAACAA
4768	ATGGAAACGACTCAAACCAGCACGATTGCGTCGAAAGACTCTCGTAGTGCGACGGGGAGTCAGGCAACT
4839	CGCCGGAGACGCCGAAGCAATCGCCGCCACATCAACGCCCTCTTCCAGCGCCACCAGCAGTTCTTTAGCACGTACAATACGCGGCTTTTTTTAATATGTCCC
4840	GCACTAATGTTCCGGCGTTATTTCTTGATGTCTCTGACCAGACACCCATCAACAGTATTATTTTCTCCCATGAAGACGGTGCGGCTTTTTTTAATATGTCCC
4841	TGTTCATGCCGGATGCGGCTAATGTAGATCGCTGAACTTGTAGGCCTGATAAGCGCAGCGTATCAGGCAATTTTTATAATGTTAGCGAACGTGGAGCACT
4842	TCAAAATTGCTGTCTGCCAGGTGATCGCTGATGTACTGACAAGCCTCGCGTACCCGATTATCCATCGGTGGATGGAGCGAGTTAGCGAACGTGGAGCACT
4843	CGCCACGCTGAAAATCCATCAAAAAACCAGGCTTGAGTATAGCCTGGTTTCGTTTGATTGGCTGTGGTTTTATACAGTCAGCGGCTTTTTTTAATATGTCCC
5252	TACAAATGCGTAAAATCACCAGTGTGTAAACGATTCCACTAATTTATTACCAGGGTTTTCCCAGTCACGA
5253	TGGTGGAGGTTTGAGCAGGGCAATGGCGCGTAGGCCCGATAAGCTTGCGTCCATCTGGTATCACTTAAAGG
5254	CGAACCACTGAATGAACAAGG
5255	CCCGCTGCTTTTGCTTCGC
5256	AAGCCAGATGATTTGTAATCATT
5257	TGAATTCAGAGTTGCGATTTTG
5258	ATCCGCGCCCTCTTCCAGCGCCACCAGCAACTCTTTCGCGCGAACGATACCAGGGTTTTCCCAGTCACGA
5259	CTCCAGAGAAATAAAAAACGGGGCCGTTTGGCCCCGGTAGTGTACAACACCATCTGGTATCACTTAAAGG
5260	CGCGACCGTCGCAATATCG
5261	GCTCCGTGGCTGGTTACG
5262	CGCCGGGGAAGACGCGG
5263	ATCAGCACCAGGTCCGTGAT
5264	CTTTAAATAAGAATATTCAGCTTGTGTAAACGATACCACTTATCCAGACTCAGGGTTTTCCCAGTCACGA
5265	GCCCGTTGGCTGACCAATTGCGTTCTACCATAGCGGAAAACGGCGCACTGCCATCTGGTATCACTTAAAGG
5266	GTCTCCGATCGCCAAATGG
5267	CTGATCCAGCTCATCCAGC
5268	TAAACCTGTTTTTTAGCGATGC
5269	TGATGTTTCTGAGATAATGGAAAC
5270	GTCAACGCCGTGATCCAGCGCCACCAGCAGCTCTTTGGCCCTGACCACGCCAGGGTTTTCCCAGTCACGA
5271	CTTCCTTTACTGATTAAAGCCGGGCGTGAGTCACGCGACCACAATCTGAACCATCTGGTATCACTTAAAGG
5272	AGTGCAGCGGTTCGATATCG
5273	GCTCTGTATCTGTGGATACG
5274	CGTCGGTGTGCTGGCGGC
5275	GCGATGACGATGTCGGTCAA
5276	CAGCGTCGAGTGAAAACCCTGGAGTGTAAACGATTCCACTAATTTATTCCCAGGGTTTTCCCAGTCACGA
5277	CGGTGGGGATTTGAGCGGTTCTACTGTGATAAACAAGCAACAGGCCCGATCCATCTGGTATCACTTAAAGG
5278	GATAAACGTACCGCGGATGC
5279	CTTTGTTCAGACCCTGCAGC
5280	TAACATAATGATTTATAATAAATTAAC
5281	TGAACTCAAGGTTGCGATTTTG
5282	ATCCACACCGTCTTCCAGCGCCACCAGCAGCTCTTTAGCACGCACGATACCAGGGTTTTCCCAGTCACGA
5283	CTCAACCCTCTAAATAGAAAAACCGGGGGCAAGCCCCCGGTGATGTACACCATCTGGTATCACTTAAAGG
5284	GATAACATCACCTACACGAGG
5285	ATCCAGAACAGATACAAACCC
5286	AGCCGGAGAGGCAGAGGC
5287	ACCAGCACCAGGTCCGTGA
5288	GCATAAAAAACGGCTAAATTCTTGTGTAAACGATTCCACTAATTTATTCCGCGGCTTTTTTTAATATGTCCC
5289	CTGGTGATTTGAACAATATGAGATAAAGCCCTCATGACGAGGGCGTAACAGTTAGCGAACGTGGAGCACT
5292	ATGTACTGACAAGCCTCGCGTACCCGATTATCCATCGGTGGATGGAGCGAGTTAGCGAACGTGGAGCACT
5293	GCTTGAGTATAGCCTGGTTTCGTTTGATTGGCTGTGGTTTTATACAGTCAGCGGCTTTTTTTAATATGTCCC
5301	CTTACGGTCGTGGTTACACC
5376	ACACCTAATAGAACAGGTGAAAC
5377	AACGGGGGGTTCGTGCACAC
3955a	TCAATGCATTAAATGCTTATAACGCCGCATTGCTTGCAAAAATTCTCAAAGTTAGCGTTGAAGAATTTAGC
4506*	(Pi)-CGGGATCCTTTATCAAAAAGAGTGTTGACTTGTGAGCGGATAACAATGATACTTAGATTCATCGAGAGGGACACGGCGATCTAGATTTT
4507*	(Pi)-CGAAAATCTAGATCGCCGTGTCCCTCTCGATGAATCTAAGTATCATTGTTATCCGCTCACAAGTCAACACTCTTTTTGATAAAGGATCC
4508*	(Pi)-CGGGATCCTTTTAAAAAATTCATTTGCTAAACGCTTCAAATTCTCGTATTCTAGATTTT
4509*	(Pi)-CGAAAATCTAGAATACGAGAATTTGAAGCGTTTAGCAAATGAATTTTTTAAAAGGATCC
Note
*(Pi) indicates that oligonucleotides were 5'-phosphorilated

## Sheet: Suppl. Table S2 Strains
Strain	Genotype	Phenotype	Source	Reference	VKPM accession number	Parental strain	Method of strain construction
TG1	supE thi-1 Δ[lac-proAB] Δ[mcrB-hsdSM] F' [traD36 proAB+ lacIq lacZΔM15]		Laboratory collection
XL1 Blue	endA1 gyrA96 thi-1 recA1 relA1 lac glnV44 F′[Tn10 proAB+lacIq lacZΔM15] hsdR17	TcR, NalR	Laboratory collection
MG1655*	F- λ- ilvG- rfb-50 rph-1	wt	Laboratory collection	(1)
B3996	supE ilvA442 thrC1010 Tn2555 rhtA23 tdh::Tn5 pVIC40	KmR SmR	Laboratory collection	(2)
Ensifer meliloti ATCC 9930			Laboratory collection
Chromobacterium violaceum ATCC 31532			Kindly provided by Sergey Martianov (Laboratory of viability of microorganisms, Winogradsky Institute of Microbiology RAS, Moscow, Russia)
B1270	λcI857	ts	Laboratory collection	(3)
B1310	λcI857Δ[cro-attR]	ts	Laboratory collection
B1333	λcI857Δ[cro-attR] Δ[ral-int]::aadA1	SpR	This study			B1310	The entire cro-attR region of λ prophage was replaced with the aadA1 cassette. The cassette was amplified using primers 2906-2907 and pISA as the template.
B1615	λcI857Δ[cro-attR] Δ[N-ea22]::cat	CmR (at 42°C) CmS (at 30°C)	This study			B1310	The N-ea22 region of λ prophage was replaced with the cat cassette. The cat gene was placed directly downstream of the PL promoter. The cassette was amplified using primers 3649-3650 and pACYC184 as the template.
B1729	λcI857Δ[cro-attR]::[PR-hok-neo] Δ[ral-int]::aadA1	ts	This study			B1333	A cassette comprising the neo and hok genes was inserted downstream of the PR promoter of λ prophage. The cassette was synthesized by OE-PCR using two PCR fragments: neo (primers 3720-3721, template - pKD13) and hok (primers - 3901-3902, template - R1 plasmid).
B1733	rpsLK43R	SmR	This study			MG1654	The rpsLK43R mutation was introduced using recombination with the oligo 2811.
B1820	ΔgalETKM::cat-sacB	Gal- CmR	This study			MG1655	The galETKM operon was replaced with the cat-sacB cassette. The cassette was amplified using primers 4027-4028 and pICA as the template
B1821	ΔlacZYA::cat-sacB	Lac- CmR	This study			MG1655	The lacZYA operon was replaced with the cat-sacB cassette. The cassette was amplified using primers 4029-4030 and pICA as the template
B1822	ΔaraBAD::cat-sacB	Ara- CmR	This study			MG1655	The araBAD operon was replaced with the cat-sacB cassette. The cassette was amplified using primers 4031-4032 and pICA as the template
B1823	rpsLK43R ΔgalETKM::rpsL-cat	Gal- CmR	This study			B1733	The galETKM operon was replaced with the rpsL-cat cassette. The cassette was amplified using primers 4027-4028 and pPRC as the template
B1824	rpsLK43R ΔlacZYA::rpsL-cat	Lac- CmR	This study			B1733	The lacZYA operon was replaced with the rpsL-cat cassette. The cassette was amplified using primers 4029-4030 and pPRC as the template
B1825	rpsLK43R ΔaraBAD::rpsL-cat	Ara- CmR	This study			B1733	The araBAD operon was replaced with the rpsL-cat cassette. The cassette was amplified using primers 4031-4032 and pPRC as the template
B1826	ΔgalETKM::cI-hok-strA	Gal- SmR	This study		B-14067	MG1655	The galETKM operon was replaced with the cI-hok-strA cassette. The cassette was amplified using primers 4111-4112 and pTmpSm as the template
B1827	ΔlacZYA::cI-hok-neo	Lac- KmR	This study		B-14068	MG1655	The lacZYA operon was replaced with the cI-hok-neo cassette. The cassette was amplified using primers 4113-4114 and pTmpKm as the template
B1828	ΔlacZYA::cI-hokL13UAA-neo	Lac- KmR	This study			MG1655	The lacZYA operon was replaced with the cI-hok-neo cassette. The cassette was amplified using primers 4113-4114 and pTmpKmHokL13Ochre as the template
B1829	ΔaraBAD::cI-hok-aacC4	Ara- GmR	This study		B-14069	MG1655	The araBAD operon was replaced with the cI-hok-aacC4 cassette. The cassette was amplified using primers 4117-4118 and pTmpKm as the template
B1995	ΔlacZYA::vioABCDE	Lac-	This study			B1827	The lacZYA operon was replaced with the vioABCDE operon. A fragment comprising the vioABCDE operon was amplified using primers 4418-4419 and the chromosome of Chromobacterium violaceum ATCC 31532 as the template
B2000	ΔaraBAD::luxCDABE	Ara-	This study			B1829	The araBAD operon was replaced with the luxCDABE operon. A fragment comprising the luxCDABE operon was amplified using primers 4510-4511 and pDEW201 as the template
B2095	ΔaraBAD::luxCDABE ΔaraC::PH207in-cI-hok-neo	Ara- KmR ApR	This study			B2000	The araC gene was replaced with the PH207in-cI-hok-neo cassette. The cassette was amplified using primers 4631-4632 and pTmpKmH207in as the template
B2096	ΔaraBAD::luxCDABE ΔaraC::PA1O4in-cI-hok-neo	Ara- KmR ApR	This study			B2000	The araC gene was replaced with the PA1O4in-cI-hok-neo cassette. The cassette was amplified using primers 4631-4632 and pTmpKmH207in as the template
B2099	Δ[araC-araBAD]::PH207-luxCDABE	Ara-	This study			B2080	The cI-hok-neo cassette was deleted by recombination with the oligo 4634, thereby joining together the PH207 promoter and luxCDABE operon
B2100	Δ[araC-araBAD]::PA1O4-luxCDABE	Ara-	This study			B2082	The cI-hok-neo cassette was deleted by recombination with the oligo 4635, thereby joining together the PA1O4 promoter and luxCDABE operon
B2108	Δ[araC-araBAD]::PA1lacO-1-luxCDABE	Ara-	This study			B2082	The cI-hok-neo cassette was deleted by recombination with the oligo 4679, thereby converting the PA1O4 promoter to PA1lacO-1 and joining it with the luxCDABE operon
B2130	Δ[araC-araBAD]::PH207in-cI-hok-neo-PPA1lacO-1-luxCDABE	Ara- KmR ApR	This study			B2108	The PH207in-cI-hok-neo cassette was inserted upstream of PA1lacO-1. The cassette was amplified using primers 4690-4691 and pTmpKmH207in as the template
B2131	Δ[araC-araBAD]::PH207-lacI-PA1lacO-1-luxCDABE	Ara-	This study			B2130	The cI-hok-neo cassette was replaced with the promoterless lacI gene, thereby placing it under control of the PH207 promoter. The inserted fragment was amplified using primers 4692-4693 and chromosome of MG655 as the template
B2137	Δ[araC-araBAD]::PH207-lacI-PA1lacO-1-ocr-γβexo-PL-cat-luxCDABE	CmR	This study		B-14070	B2131	The ocr-γβexo-PL-cat module was inserted between the PA1lacO-1 promoter and luxCDABE operon. The inserted fragment was amplified using primers 4702-4703 and the pRedCmOcr plasmid as the template
B2140	Δ[araC-araBAD]::PH207-lacI-PA1lacO-1-ocr-γβexo-PL-cat-luxCDABE ΔgalETKM::cI-hok-strA	SmR Ara- Gal-	This study		B-14071	B2137	The ΔgalETKM::cI-hok-strA mutation was transferred from B1826 to B2137 by P1 transduction and transductants were selected for streptomycin resistance
B2141	Δ[araC-araBAD]::PH207-lacI-PA1lacO-1-ocr-γβexo-PL-cat-luxCDABE ΔlacZYA::cI-hok-neo	KmR Ara- Gal-	This study		B-14072	B2137	The ΔlacZYA::cI-hok-neo mutation was transferred from B1827 to B2137 by P1 transduction and transductants were selected for kanamycin resistance
B2158	ΔmanXYZ::cI-hok-neo	KmR Man-	This study		B-14073	B1892	The manXYZ operon was replaced with the cI-hok-neo cassette. The cassette was amplified using primers 4362-4363 and pTmpKm as the template
B2163	Δ[araC-araBAD]::PH207-lacI-PA1lacO-1-ocr-γβexo-PL-cat-luxCDABE ΔmanXYZ::cI-hok-neo	KmR Ara- Man-	This study		B-14074	B2137	The ΔlacZYA::cI-hok-neo mutation was transferred from B2163 to B2137 by P1 transduction and transductants were selected for kanamycin resistance
B2211	Δ[araC-araBAD]::PH207-lacI-PA1lacO-1-ocr-γβexo-PL-cat-luxCDABE ΔsdaC::cI-hok-neo	Ara- KmR	This study		B-14075	B2137	The sdaC gene was replaced with the PH207in-cI-hok-neo cassette. The cassette was amplified using primers 4767-4768 and pTmpKmH207in as the template
B2212	Δ[araC-araBAD]::PH207-lacI-PA1lacO-1-ocr-γβexo-PL-cat-luxCDABE ΔgltS::cI-hok-neo	Ara- KmR	This study		B-14076	B2137	The gltS gene was replaced with the PH207in-cI-hok-neo cassette. The cassette was amplified using primers 4765-4766 and pTmpKmH207in as the template
B2229	Δ[lacI-lacZYA]::scrKYABR	Lac- Scr+	This study			B1827	The cI-hok-neo cassette within the chromosome of the B1827 strain was replaced with the lac::scrKYABR cassette. The cassette was amplified using primers 4840-4841 and pMW-pntAB-aspC-asd-pycA-scrKYABR-gdhA as the template
B2406	Salmonella enterica serovar Typhimurium LT2		Laboratory collection		B-3533
B2398	Citrobacter freundii ATCC 8090		Laboratory collection		B-13235
B2425	Pantoea ananatis SC17(0)		Kindly provided by Dr. Alexander Krylov (Ajinomoto-Genetika Research Institute)	(4)
B2122	∆sstT rpsLK43R galKTyr38TAG araBTyr57TAG rhaBTyr163TAG ΔtdcBCDE ΔPtrc -pycA PLtetO-1-rhtA PH207-thrAGly433ArgBC ∆kbl-tdh ΔyjeM::PH207 -thrAGly433ArgBC spoT1	SmR	Laboratory collection
B1993	ΔgalETKM::scrKYABR	Gal- Scr+	This study			B1826	The galETKM operon was replaced with the scrKYABR operon. A fragment comprising the scrKYABR operon was amplified using primers 4416-4417 and pMW-pntAB-aspC-asd-pycA-scrKYABR-gdhA as the template
B2231	Δ[araC-araBAD]::scrKYABR	Ara- Scr+	This study			B1827	The araC-araBAD region was replaced with the scrKYABR operon. A fragment comprising the scrKYABR operon was amplified using primers 4842-4843 and pMW-pntAB-aspC-asd-pycA-scrKYABR-gdhA as the template
B2232	ΔmanXYZ::scrKYABR	Man- Scr+	This study			B2153	The manXYZ operon was replaced with the scrKYABR operon. A fragment comprising the scrKYABR operon was amplified using primers 4764-4839 and pMW-pntAB-aspC-asd-pycA-scrKYABR-gdhA as the template
B2138	Δ[araC-araBAD]::PH207-lacI-PA1lacO-1-ocr-γβexo-PL-cat-luxCDABE ΔgalETKM::scrKYABR	Gal- Scr+ CmR	This study			B2140	The galETKM operon was replaced with the scrKYABR operon. A fragment comprising the scrKYABR operon was amplified using primers 4416-4417 and pMW-pntAB-aspC-asd-pycA-scrKYABR-gdhA as the template
B2193	Δ[araC-araBAD]::PH207-lacI-PA1lacO-1-ocr-γβexo-PL-cat-luxCDABE ΔlacZYA::vioABCDE	Lac- CmR	This study			B2141	The lacZYA operon was replaced with the vioABCDE operon. A fragment comprising the vioABCDE operon was obtained by digestion of pBR-vioABCDE using PdmI and Bst1107I with subsequent treatment with FastAp alkaline phosphatase
B2230	Δ[araC-araBAD]::PH207-lacI-PA1lacO-1-ocr-γβexo-PL-cat-luxCDABE Δ[lacI-lacZYA]::scrKYABR	Lac- Scr+ CmR	This study			B2141	The cI-hok-neo cassette within the chromosome of the B1827 strain was replaced with the lac::scrKYABR cassette. The cassette was amplified using primers 4840-4841 and pMW-pntAB-aspC-asd-pycA-scrKYABR-gdhA as the template
B2233	Δ[araC-araBAD]::PH207-lacI-PA1lacO-1-ocr-γβexo-PL-cat-luxCDABE ΔmanXYZ::scrKYABR	Man- Scr+ CmR	This study			B2163	The manXYZ operon was replaced with the scrKYABR operon. A fragment comprising the scrKYABR operon was amplified using primers 4764-4839 and pMW-pntAB-aspC-asd-pycA-scrKYABR-gdhA as the template
B2234	Δ[araC-araBAD]::PH207-lacI-PA1lacO-1-ocr-γβexo-PL-cat-luxCDABE ΔsdaC::pntAB-gdhA	Scr+ CmR	This study			B2211	The sdaC gene was replaced with the pntAB-gdhA construct. The pntAB-gdhA fragment was obtained by digestion of pBR-vioABCDE using PdmI and Bst1107I with subsequent FastAp alkaline phosphatase treatment
B2235	Δ[araC-araBAD]::PH207-lacI-PA1lacO-1-ocr-γβexo-PL-cat-luxCDABE ΔgltS:pntAB-gdhA	Scr+ CmR	This study			B2212	The sdaC gene was replaced with the pntAB-gdhA construct. The pntAB-gdhA fragment was obtained by digestion of pMW-pntAB-aspC-asd-pycA-scrKYABR-gdhA using Eam1105I and PscI with subsequent T4 polymerase treatment
Abbreviations
CmR, SmR, KmR, GmR, ApR, SpR, TcR, and NalR	Chloramphenicol, streptomycin, kanamycin, gentamycin, ampicillin, spectinomycin, tetracyclin, and nalidixic acid resistance, respectively
Scr+	Ability to utilize sucrose
ts	Temperature-sensitive
Gal-, Lac-, Ara-, and Man-	Inability to utilize D-galactose, lactose, L-arabinose, and mannose, respectively
wt	wild-type
Note
*All strains from B1310–B2229 are derivatives of MG1655. The mutations specific for MG1655 were omitted and only newly introduced mutations were specified
References
1. Blattner, F.R., Plunkett, G., Bloch, C.A., Perna, N.T., Burland, V., Riley, M., Collado-Vides, J., Glasner, J.D., Rode, C.K., Mayhew, G.F., et al. (1997) The complete genome sequence of Escherichia coli K-12. Science, 277, 1453–62.
2. Debabov, V.G., Kozlov, J.I., Khurges, E.M., Livshits, V.A., Zhdanova, N.I., Gusyatiner, M.M., Sokolov, A.K., Bachina, T.A., Yankovsky, N.K., Tsygankov, J.D., et al. (1996) Bacterial strain of Escherichia coli BKIIM B-3996 as the producer of l-threonine.
3. Bubnov, D.M., Yuzbashev, T.V., Vybornaya, T.V., Netrusov, A.I. and Sineoky, S.P. (2018) Development of new versatile plasmid-based systems for lambdaRed-mediated Escherichia coli genome engineering. Journal of Microbiological Methods, 151, 48–56.
4. Katashkina, J.I., Hara, Y., Golubeva, L.I., Andreeva, I.G., Kuvaeva, T.M. and Mashko, S.V. (2009) Use of the λ Red-recombineering method for genetic engineering of Pantoea ananatis. BMC Molecular Biology, 10, 34.

## Sheet: Suppl. Table S3 Plasmids
Plasmid	Description (general purpose and key features)	Source	Reference	AddGene ID	VKPM accession number	Sequence
p15A::ardA	A template for amplifying the ardA ORF of the plasmid ColIB-P9. CmR marker, p15A ori.	Kindly provided by Dr. G.B. Zavigelsky, Scientific Center "Kurchatov Institute" - Research Institute for Genetics and Selection of Industrial Microorganisms, Moscow, Russia)	(1)
p15A::ocr	A template for amplifying the T7ocr ORF. CmR marker, p15A ori.
pDEW201	A promoter probe vector with the promoterless luxCDABE operon of Photorhabdus luminescence Hm. ApR marker, pMB1 ori.		(2)
pICA	A template for amplifying the cat-sacB cassette. CmR and ApR markers, pMB1 ori.	Laboratory collection	(3)
pDL17	Helper plasmid for expression of the λRed recombination functions under the control of the PrhaB promoter. ApR marker, conditionally replicating IPTG-sensitive ori under the control of the lacIq allele residing within the same plasmid.	Laboratory collection
pISA	A template for amplifying the aadA1 cassette flanked by the att sites of λ phage. ApR and SpR markers, pSC101 ori.	Laboratory collection	(4)
pLtet14	A template for amplifying the cat-T(0) module. CmR marrker, pMB1 ori.	Laboratory collection
R1	A template for amplifying the hok ORF. SmR, SpR, SuR, CmR and KmR markers, IncF incompability group.	Laboratory collection	(5)
RSF1010	A template for amplifying the strA ORF. SmR and SuR markers, IncQ incompability group.	Laboratory collection	(6)
pKD46	A template for amplifying the vector backbone comprising the pSC101ts ori and bla marker. ApR marker, pSC101ts ori, λRed operon under the control of the ParaB promoter.	Laboratory collection	(7)
pKD13	A template for amplifying the neo ORF. ApR and KmR markers, R6K ori.	Laboratory collection
pACYC184	A template for amplifying the cat ORF. TcR and CmR, p15A ori.	Laboratory collection	(8)
pMW118	A low copy number cloning vector. pSC101 ori, ApR marker	Laboratory collection
pBR322	A common cloning vector. ApR and TcR markers.	Laboratory collection	(9)
pOJ446	Escherichia coli-Streptomyces shuttle vector, a template for amplifying the aacC4 ORF. GmR marker, pMB1 and SCP2 ori.	Laboratory collection	(10)
pPRC	A template for amplifying the rpsL-cat cassette. CmR and ApR markers, pSC101ts ori.	This study				catcgatttattatgacaacttgacggctacatcattcactttttcttcacaaccggcacggaactcgctcgggctggccccggtgcattttttaaatacccgcgagaaatagagttgatcgtcaaaaccaacattgcgaccgacggtggcgataggcatccgggtggtgctcaaaagcagcttcgcctggctgatacgttggtcctcgcgccagcttaagacgctaatccctaactgctggcggaaaagatgtgacagacgcgacggcgacaagcaaacatgctgtgcgacgctggcgatatccagggttttcccagtcacgaggtacctggcgggatcgttgtatatttcttgacaccttttcggcatcgccctaaaattcggcgtcctcatattgt…
pTmpKm	A template for amplifying the cI-hok-neo cassette. ApR and KmR markers, pSC101 ori.	This study		176227		ttgactattttacctctggcggtgataatggttgcatgtactttaaagaggagaaattaactatgaaactaccacgaagttcccttgtctggtgtgtgttgatcgtgtgtctcacactgttgatattcacttatctgacacgaaaatcgctgtgcgagattcgttacagagacggacacagggaggtggcggctttcatggcttacgaatccggtaagtagcaacctggagttagaagaactcgtcaagaaggcgatagaaggcgatgcgctgcgaatcgggagcggcgataccgtaaagcacgaggaagcggtcagcccattcgccgccaagctcttcagcaatatcacgggtagccaacgctatgtcctgatagcggtccgccacacccagccggcc…
pTmpSm	A template for amplifying the cI-hok-strA cassette. ApR and SmR markers, pSC101 ori.	This study		176228		ttgactattttacctctggcggtgataatggttgcatgtactttaaagaggagaaattaactatgaaactaccacgaagttcccttgtctggtgtgtgttgatcgtgtgtctcacactgttgatattcacttatctgacacgaaaatcgctgtgcgagattcgttacagagacggacacagggaggtggcggctttcatggcttacgaatccggtaagtagcaacctggagttagaagaactcgtcaagaaggcgatagaaggcgatgcgctgcgaatcggtcaaccccaagtcagagggtccaatcgcagatagaaggcaaggcgttcgcggtcgggggcttcgatccccaatacattgaataggacagcgaaggcgcgctctgcttcatctggcgct…
pTmpGm	A template for amplifying the cI-hok-aacC4 cassette. ApR and GmR markers, pSC101 ori.	This study		176229		ttgactattttacctctggcggtgataatggttgcatgtactttaaagaggagaaattaactatgaaactaccacgaagttcccttgtctggtgtgtgttgatcgtgtgtctcacactgttgatattcacttatctgacacgaaaatcgctgtgcgagattcgttacagagacggacacagggaggtggcggctttcatggcttacgaatccggtaagtagcaacctggagttagaagaactcgtcaagaaggcgatagaaggcgatgcgctgcgaatcggtcagccaatcgactggcgagcggcatcgcattcttcgcatcccgcctctggcggatgcaggaagatcaacggatctcggcccagttgacccagggctgtcgccacaatgtcgcgggag…
pTmpKmHokL13Ochre	A template for amplifying the cI-hokL13Ochre-neo cassette. The hok ORF is disrupted by introducing a premature stop-codon at 13th leucine codon, ApR and KmR markers, pSC101 ori.	This study				ttgactattttacctctggcggtgataatggttgcatgtactttaaagaggagaaattaactatgaaactaccacgaagttcccttgtctggtgtgtgtaaaatggtggctcacactgttgatattcacttatctgacacgaaaatcgctgtgcgagattcgttacagagacggacacagggaggtggcggctttcatggcttacgaatccggtaagtagcaacctggagttagaagaactcgtcaagaaggcgatagaaggcgatgcgctgcgaatcgggagcggcgataccgtaaagcacgaggaagcggtcagcccattcgccgccaagctcttcagcaatatcacgggtagccaacgctatgtcctgatagcggtccgccacacccagccggcca…
pTmpKmH207in	A template for amplifying the PH207in-cI-hok-neo cassette. ApR and KmR markers, pSC101 ori.	This study		176230		ttgactattttacctctggcggtgataatggttgcatgtactttaaagaggagaaattaactatgaaactaccacgaagttcccttgtctggtgtgtgttgatcgtgtgtctcacactgttgatattcacttatctgacacgaaaatcgctgtgcgagattcgttacagagacggacacagggaggtggcggctttcatggcttacgaatccggtaagtagcaacctggagttagaagaactcgtcaagaaggcgatagaaggcgatgcgctgcgaatcgggagcggcgataccgtaaagcacgaggaagcggtcagcccattcgccgccaagctcttcagcaatatcacgggtagccaacgctatgtcctgatagcggtccgccacacccagccggcc…
pTmpKmH207out	A template for amplifying the PH207out-cI-hok-neo cassette. ApR and KmR markers, pSC101 ori.	This study		176231		ttgactattttacctctggcggtgataatggttgcatgtactttaaagaggagaaattaactatgaaactaccacgaagttcccttgtctggtgtgtgttgatcgtgtgtctcacactgttgatattcacttatctgacacgaaaatcgctgtgcgagattcgttacagagacggacacagggaggtggcggctttcatggcttacgaatccggtaagtagcaacctggagttagaagaactcgtcaagaaggcgatagaaggcgatgcgctgcgaatcgggagcggcgataccgtaaagcacgaggaagcggtcagcccattcgccgccaagctcttcagcaatatcacgggtagccaacgctatgtcctgatagcggtccgccacacccagccggcc…
pTmpKmA1O4in	A template for amplifying the PA1O4in-cI-hok-neo cassette. ApR and KmR markers, pSC101 ori.	This study		176232		ttgactattttacctctggcggtgataatggttgcatgtactttaaagaggagaaattaactatgaaactaccacgaagttcccttgtctggtgtgtgttgatcgtgtgtctcacactgttgatattcacttatctgacacgaaaatcgctgtgcgagattcgttacagagacggacacagggaggtggcggctttcatggcttacgaatccggtaagtagcaacctggagttagaagaactcgtcaagaaggcgatagaaggcgatgcgctgcgaatcgggagcggcgataccgtaaagcacgaggaagcggtcagcccattcgccgccaagctcttcagcaatatcacgggtagccaacgctatgtcctgatagcggtccgccacacccagccggcc…
pTmpKmA1O4out	A template for amplifying the PA1O4out-cI-hok-neo cassette. ApR and KmR markers, pSC101 ori.	This study		176233		ttgactattttacctctggcggtgataatggttgcatgtactttaaagaggagaaattaactatgaaactaccacgaagttcccttgtctggtgtgtgttgatcgtgtgtctcacactgttgatattcacttatctgacacgaaaatcgctgtgcgagattcgttacagagacggacacagggaggtggcggctttcatggcttacgaatccggtaagtagcaacctggagttagaagaactcgtcaagaaggcgatagaaggcgatgcgctgcgaatcgggagcggcgataccgtaaagcacgaggaagcggtcagcccattcgccgccaagctcttcagcaatatcacgggtagccaacgctatgtcctgatagcggtccgccacacccagccggcc…
pRedCm	A helper plasmid for expressing λRed recombination functions under the control of the PrhaB promoter. The plasmid contains the PL-cat module, which confers chloramphenicol resistance in cells expressing no functional CI repressor. ApR and CmR (conditional) markers, IPTG-sensitive ori under the control of a single lacI copy residing within the chromosome of a host strain.	This study		176225		gcgtgaattttcaggaaatgcggtgagcatcacatcaccacaattcagcaaattgtgaacatcatcacgttcatctttccctggttgccaatggcccattttcctgtcagtaacgagaaggtcgcgaattcaggcgctttttagactggtcgtaatgaaatctctagactaatcagcccggcatttcgcgggcgatattttcacagctatttcaggagttcagccatgaacgcttattacattcaggatcgtcttgaggctcagagctgggcgcgtcactaccagcagctcgcccgtgaagagaaagaggcagaactggcagacgacatggaaaaaggcctgccccagcacctgtttgaatcgctatgcatcgatcatttgcaacgccacggggccagc…
pRedCmRal	A helper plasmid for expressing λRed recombination and λral antirestriction functions under the control of the PrhaB promoter. The plasmid contains the PL-cat module, which confers chloramphenicol resistance in cells expressing no functional CI repressor. ApR and CmR (conditional) markers, IPTG-sensitive ori under the control of a single lacI copy residing within the chromosome of a host strain.	This study				gcgtgaattttcaggaaatgcggtgagcatcacatcaccacaattcagcaaattgtgaacatcatcacgttcatctttccctggttgccaatggcccattttcctgtcagtaacgagaaggtcgcgaattcaggcgctttttagactggtcgtaatgaaatctctagggatccatggaacaataccaggactatccgtatgactacgactattgataaaaatcaatggtgtggacaattcaagcgatgcaatggatgcaagctgcaatcggaatgcatggttaagcctgaagaaatgtttcctgtaatggaagatgggaaatatgtcgataaatgggcaatacgaacgacggcaatgattgccagagaacttggtaaacagaacaacaaagctgcctga…
pRedCmArdA	A helper plasmid for expressing the λRed recombination and ardA antirestriction functions under the control of the PrhaB promoter. The plasmid contains the PL-cat module, which confers chloramphenicol resistance in cells expressing no functional CI repressor. ApR and CmR (conditional) markers, IPTG-sensitive ori under the control of a single lacI copy residing within the chromosome of a host stra…	This study				gcgtgaattttcaggaaatgcggtgagcatcacatcaccacaattcagcaaattgtgaacatcatcacgttcatctttccctggttgccaatggcccattttcctgtcagtaacgagaaggtcgcgaattcaggcgctttttagactggtcgtaatgaaatctctagggatccacatgtgactatggaggattcgggaatgtctgttgttgcacctgctgtatacgttggaacctggcacaaatacaactatggaagcatcgccggacgctggtttgacctgaccacgtttgatgatgagcgcgactttttcgccgcctgccgtgctcttcaccaggatgaagccgatcctgaactgatgtttcaggattatgagggattcccggggaatatggcctct…
pRedCmOcr	A helper plasmid for expressing the λRed recombination and T7ocr antirestriction functions under the control of the PrhaB promoter. The plasmid contains the PL-cat module which confers chloramphenicol resistance in cells expressing no functional CI repressor. ApR and CmR (conditional) markers, IPTG-sensitive ori under the control of a single lacI copy residing within the chromosome of a host stra…	This study		176226		gcgtgaattttcaggaaatgcggtgagcatcacatcaccacaattcagcaaattgtgaacatcatcacgttcatctttccctggttgccaatggcccattttcctgtcagtaacgagaaggtcgcgaattcaggcgctttttagactggtcgtaatgaaatctctagggatcctaataactgcacgaggtaacacaagatggctatgtctaacatgacttacaacaacgttttcgaccacgcttacgaaatgctgaaagaaaacatccgttatgatgacatccgtgacactgatgacctgcacgatgctattcacatggctgccgataatgcagttccgcactactacgctgacatctttagcgtaatggcaagtgagggcattgaccttgagttcgaa…
pBR-vioABCDE	A plasmid harbouring the promoterless vioABCDE operon of Chromobacterium violaceum ATCC 31532 flanked by 72-bp and 80-bp homology regions targeting the promoter of the lacZYA operon and C-terminus of lacA.TcR marker, pMB1 ori.	This study				ttctcatgtttgacagcttatcatcgataagctttaatgcggtagtttatcacagttaaattgctaacgcagtcaggcaccgtgtatgaaatctaacaatgcgctcatcgtcatcctcggcaccgtcaccctggatgctgtaggcataggcttggttatgccggtactgccgggcctcttgcgggatatcgtccattccgacagcatcgccagtcactatggcgtgctgctagcgctatatgcgttgatgcaatttctatgcgcacccgttctcggagcactgtccgaccgctttggccgccgcccagtcctgctcgcttcgctacttggagccactatcgactacgcgatcatggcgaccacacccgtcctgtggatcctctacgccggacgcatcgt…
pMW-pntAB-aspC-asd-pycA-scrKYABR-gdhA	A plasmid harbouring the pntAB-gdhA module flanked by 1-kb homology regions targeting regions upstream and downstream of the the cI-hok cassette within the pTmp plasmid series. ApR marker and determinant of sucrose utilization, pSC101 ori.	This study				gacagtaagacgggtaagcctgttgatgataccgctgccttactgggtgcattagccagtctgaatgacctgtcacgggataatccgaagtggtcagactggaaaatcagagggcaggaactgcagaacagcaaaaagtcagatagcaccacatagcagacccgccataaaacgccctgagaagcccgtgacgggcttttcttgtattatgggtagtttccttgcatgaatccataaaaggcgcctgtagtgccatttacccccattcactgccagagccgtgagcgcagcgaactgaatgtcacgaaaaagacagcgactcaggtgcctgatggtcggagacaaaaggaatattcagcgatttgcccgagcttgcgagggtgctacttaagcctttag…
pRedCmOcrSC101ts	A helper plasmid for expressing the λRed recombination and T7ocr antirestriction functions under the control of the PA1lacO-1promoter and LacI repressor. The plasmid contains the PL-cat module which confers chloramphenicol resistance in cells expressing no functional CI repressor. ApR and CmR (conditional) markers, temperature-sensitive pSC101ts ori.	This study			B-14247	catcgatttataatgtgcctgtcaaatggacgaagcagggattctgcaaaccctatgctactccgtcaagccgtcaattgtctgattcgttaccaattatgacaacttgatcactgcccgctttccaatcgggaaacctgtcgtgccagctgcattaatgaatcggccaacgcgcggggagaggcggtttgcgtattgggcgccagggtggtttttcttttcaccagtgagacgggcaacagctgattgcccttcaccgcctggccctgagagagttgcagcaagcggtccacgctggtttgccccagcaggcgaaaatcctgtttgatggtggttaacggcgggatataacatgagctgtcttcggtatcgtcgtatcccactaccgagatatccgca…
pRedCmOcrRSF	A helper plasmid for expressing the λRed recombination and T7ocr antirestriction functions under the control of the PA1lacO-1promoter and LacI repressor. The plasmid contains the PL-cat module which confers chloramphenicol resistance in cells expressing no functional CI repressor. ApR, SmR and CmR (conditional) markers, broad host range RSF1010 ori.	This study			B-14246	aactgcacattcgggatatttctctatattcgcgcttcatcagaaaactgaaggaacctccattgaatcgaactaatattttttttggtgaatcgcattctgactggttgcctgtcagaggcggagaatctggtgattttgtttttcgacgtggtgacgggcatgccttcgcgaaaatcgcacctgcttcccgccgcggtgagctcgctggagagcgtgaccgcctcatttggctcaaaggtcgaggtgtggcttgccccgaggtcatcaactggcaggaggaacaggagggtgcatgcttggtgataacggcaattccgggagtaccggcggctgatctgtctggagcggatttgctcaaagcgtggccgtcaatggggcagcaacttggcgctgttc…
pMW-trpEDCBA	A plasmid harbouring the PH207-trpES40FDCBA construct. The pSC101 ori, ApR marker.	Laboratory collection				gacagtaagacgggtaagcctgttgatgataccgctgccttactgggtgcattagccagtctgaatgacctgtcacgggataatccgaagtggtcagactggaaaatcagagggcaggaactgcagaacagcaaaaagtcagatagcaccacatagcagacccgccataaaacgccctgagaagcccgtgacgggcttttcttgtattatgggtagtttccttgcatgaatccataaaaggcgcctgtagtgccatttacccccattcactgccagagccgtgagcgcagcgaactgaatgtcacgaaaaagacagcgactcaggtgcctgatggtcggagacaaaaggaatattcagcgatttgcccgagcttgcgagggtgctacttaagcctttag…
Abbreviations
CmR, SmR, KmR, GmR, ApR, SpR, TcR, and SuR	Chloramphenicol, streptomycin, kanamycin, gentamycin, ampicillin, spectinomycin, tetracycline, and sulfanilamid resistance, respectively
ts	Temperature-sensitive
References
1. Melkina, O.E., Goryanin, I.I. and Zavilgelsky, G.B. (2016) The DNA–mimic antirestriction proteins ArdA ColIB-P9, Arn T4, and Ocr T7 as activators of H-NS-dependent gene transcription. Microbiological Research, 192, 283–291.
2. Van Dyk, T.K. and Rosson, R.A. (1998) Photorhabdus luminescens luxCDABE Promoter Probe Vectors. In LaRossa,R.A. (ed), Bioluminescence Methods and Protocols, Methods in Molecular BiologyTM. Humana Press, Totowa, NJ, pp. 85–95.
3. Bubnov, D.M., Yuzbashev, T.V., Vybornaya, T.V., Netrusov, A.I. and Sineoky, S.P. (2018) Development of new versatile plasmid-based systems for lambdaRed-mediated Escherichia coli genome engineering. Journal of Microbiological Methods, 151, 48–56.
4. Vybornaya, T.V., Yuzbashev, T.V., Fedorov, A.S., Bubnov, D.M., Filippova, S.S., Bondarenko, F.V. and Sineoky, S.P. (2020) Use of an Alternative Pathway for Isoleucine Synthesis in Threonine-Producing Strains of Escherichia coli. Appl Biochem Microbiol, 56, 759–769.
5. Cox, K.E.L. and Schildbach, J.F. (2017) Sequence of the R1 plasmid and comparison to F and R100. Plasmid, 91, 53–60.
6. Scholz, P., Haring, V., Wittmann-Liebold, B., Ashman, K., Bagdasarian, M. and Scherzinger, E. (1989) Complete nucleotide sequence and gene organization of the broad-host-range plasmid RSF1010. Gene, 75, 271–288.
7. Datsenko, K.A. and Wanner, B.L. (2000) One-step inactivation of chromosomal genes in Escherichia coli K-12 using PCR products. Proceedings of the National Academy of Sciences of the United States of America, 97, 6640–5.
8. Chang, A.C. and Cohen, S.N. (1978) Construction and characterization of amplifiable multicopy DNA cloning vehicles derived from the P15A cryptic miniplasmid. Journal of Bacteriology, 134, 1141–56.
9. Bolivar, F., Rodriguez, R.L., Greene, P.J., Betlach, M.C., Heyneker, H.L., Boyer, H.W., Crosa, J.H. and Falkow, S. (1977) Construction and characterization of new cloning vehicles. II. A multipurpose cloning system. Gene, 2, 95–113.
10. Bierman, M., Logan, R., O’Brien, K., Seno, E.T., Nagaraja Rao, R. and Schoner, B.E. (1992) Plasmid cloning vectors for the conjugal transfer of DNA from Escherichia coli to Streptomyces spp. Gene, 116, 43–49.

## Sheet: Suppl. Table S4 Int. cassettes
Cassette	Forward primer	Reverse primer	Template	Sequence	Length, bp	Target bacterium
ΔgalETKM::cat-sacB	4027	4028	pICA	atgagagttctggttaccggtggtagcggttacattggaagtcatacctgcagggttttcccagtcacgacgttgtaaaacgacggccagtgaattcgagctcggtacccggggatcctctagagtcgacctgcagtggtcgaaaaaaaaagcccgcactgtcaggtgcgggcttttttctgtgttaagcttcgacgaatttctgccattcatccgcttattatcacttattcaggcgtagcaccaggcgtttaagggcaccaataactgccttaaaaaaattacgccccgccctgccactcatcgcagtactgttgtaattcattaagcattctgccgacatggaagccatcacagacggcatgatgaacctgaatcgccagcggcatcagcaccttg…	3389	Escherichia coli
ΔlacZYA::cat-sacB	4029	4030	pICA	atgaccatgattacggattcactggccgtcgttttacaacgtcgtgactgcagggttttcccagtcacgacgttgtaaaacgacggccagtgaattcgagctcggtacccggggatcctctagagtcgacctgcagtggtcgaaaaaaaaagcccgcactgtcaggtgcgggcttttttctgtgttaagcttcgacgaatttctgccattcatccgcttattatcacttattcaggcgtagcaccaggcgtttaagggcaccaataactgccttaaaaaaattacgccccgccctgccactcatcgcagtactgttgtaattcattaagcattctgccgacatggaagccatcacagacggcatgatgaacctgaatcgccagcggcatcagcaccttg…	3389
ΔaraBAD::cat-sacB	4031	4032	pICA	atggcgattgcaattggcctcgattttggcagtgattctgtgcgagctttcagggttttcccagtcacgacgttgtaaaacgacggccagtgaattcgagctcggtacccggggatcctctagagtcgacctgcagtggtcgaaaaaaaaagcccgcactgtcaggtgcgggcttttttctgtgttaagcttcgacgaatttctgccattcatccgcttattatcacttattcaggcgtagcaccaggcgtttaagggcaccaataactgccttaaaaaaattacgccccgccctgccactcatcgcagtactgttgtaattcattaagcattctgccgacatggaagccatcacagacggcatgatgaacctgaatcgccagcggcatcagcaccttg…	3389
ΔgalETKM::rpsL-cat	4027	4028	pPRC	atgagagttctggttaccggtggtagcggttacattggaagtcatacctgcagggttttcccagtcacgaggtacctggcgggatcgttgtatatttcttgacaccttttcggcatcgccctaaaattcggcgtcctcatattgtgtgaggacgttttattacgtgtttacgaagcaaaagctaaaaccaggagctatttaatggcaacagttaaccagctggtacgcaaaccacgtgctcgcaaagttgcgaaaagcaacgtgcctgcgctggaagcatgcccgcaaaaacgtggcgtatgtactcgtgtatatactaccactcctaaaaaaccgaactccgcgctgcgtaaagtatgccgtgttcgtctgactaacggtttcgaagtgacttcctac…	1654
ΔlacZYA::rpsL-cat	4029	4030	pPRC	atgaccatgattacggattcactggccgtcgttttacaacgtcgtgactgcagggttttcccagtcacgaggtacctggcgggatcgttgtatatttcttgacaccttttcggcatcgccctaaaattcggcgtcctcatattgtgtgaggacgttttattacgtgtttacgaagcaaaagctaaaaccaggagctatttaatggcaacagttaaccagctggtacgcaaaccacgtgctcgcaaagttgcgaaaagcaacgtgcctgcgctggaagcatgcccgcaaaaacgtggcgtatgtactcgtgtatatactaccactcctaaaaaaccgaactccgcgctgcgtaaagtatgccgtgttcgtctgactaacggtttcgaagtgacttcctac…	1654
ΔaraBAD::rpsL-cat	4031	4032	pPRC	atggcgattgcaattggcctcgattttggcagtgattctgtgcgagctttcagggttttcccagtcacgaggtacctggcgggatcgttgtatatttcttgacaccttttcggcatcgccctaaaattcggcgtcctcatattgtgtgaggacgttttattacgtgtttacgaagcaaaagctaaaaccaggagctatttaatggcaacagttaaccagctggtacgcaaaccacgtgctcgcaaagttgcgaaaagcaacgtgcctgcgctggaagcatgcccgcaaaaacgtggcgtatgtactcgtgtatatactaccactcctaaaaaaccgaactccgcgctgcgtaaagtatgccgtgttcgtctgactaacggtttcgaagtgacttcctac…	1654
ΔgalETKM::cI-hok-strA	4111	4112	pTmpSm	atgagagttctggttaccggtggtagcggttacattggaagtcatacctgttttcgaaaaaaggcctcccaaatcggggggccttttttattgataacaaaacgccgaccagaacaccttgccgatcagccaaacgtctcttcaggccactgactagcgataactttccccacaacggaacaactctcattgcatgggatcattgggtactgtgggtttagtggttgtaaaaacacctgaccgctatccctgatcagtttcttgaaggtaaactcatcacccccaagtctggctatgcagaaatcacctggctcaacagcctgctcagggtcaacgagaattaacattccgtcaggaaagcttggcttggagcctgttggtgcggtcatggaattacct…	2115
ΔlacZYA::cI-hok-neo	4113	4114	pTmpKm	atgaccatgattacggattcactggccgtcgttttacaacgtcgtgactgttttcgaaaaaaggcctcccaaatcggggggccttttttattgataacaaaacgccgaccagaacaccttgccgatcagccaaacgtctcttcaggccactgactagcgataactttccccacaacggaacaactctcattgcatgggatcattgggtactgtgggtttagtggttgtaaaaacacctgaccgctatccctgatcagtttcttgaaggtaaactcatcacccccaagtctggctatgcagaaatcacctggctcaacagcctgctcagggtcaacgagaattaacattccgtcaggaaagcttggcttggagcctgttggtgcggtcatggaattacct…	2051
ΔmanXYZ:cI-hok-neo	4362	4363	pTmpKm	gtgaccattgctattgttataggcacacatggttgggctgcagagcagttttttcgaaaaaaggcctcccaaatcggggggccttttttattgataacaaaacgccgaccagaacaccttgccgatcagccaaacgtctcttcaggccactgactagcgataactttccccacaacggaacaactctcattgcatgggatcattgggtactgtgggtttagtggttgtaaaaacacctgaccgctatccctgatcagtttcttgaaggtaaactcatcacccccaagtctggctatgcagaaatcacctggctcaacagcctgctcagggtcaacgagaattaacattccgtcaggaaagcttggcttggagcctgttggtgcggtcatggaattacct…	2051
ΔaraBAD::cI-hok-aacC4	4117	4118	pTmpGm	atggcgattgcaattggcctcgattttggcagtgattctgtgcgagctttttttcgaaaaaaggcctcccaaatcggggggccttttttattgataacaaaacgccgaccagaacaccttgccgatcagccaaacgtctcttcaggccactgactagcgataactttccccacaacggaacaactctcattgcatgggatcattgggtactgtgggtttagtggttgtaaaaacacctgaccgctatccctgatcagtttcttgaaggtaaactcatcacccccaagtctggctatgcagaaatcacctggctcaacagcctgctcagggtcaacgagaattaacattccgtcaggaaagcttggcttggagcctgttggtgcggtcatggaattacct…	2113
ΔgltS::cI-hok-neo	4765	4766	pTmpKmH207in	ttaaccggcaaaaatcggcaacatcaaatacaacttaattaccagcgcatacatgttaagtcttttgaaaacaaatactctatgaggatttatgagtggttattaaaagaactaacacaaaagaaaactcacaaggcaaatatagagattagccttgatgaatttaagttcatgttaatgcttgaaaataactaccatgagtttaaaaggcttaaccaatgggttttgaaaccaataagtaaagatttaaacacttacagcaatatgaaattggtggttgataagcgaggccgcccgactgatacgttgattttccaagttgaactagatagacaaatggatctcgtaaccgaacttgagaacaaccagataaaaatgaatggtgacaaaataccaaca…	4178
ΔsdaC::cI-hok-neo	4767	4768	pTmpKmH207in	ttagctgaacagagagtagaagattgcggagattgcaatcagacccatcaacatgttaagtcttttgaaaacaaatactctatgaggatttatgagtggttattaaaagaactaacacaaaagaaaactcacaaggcaaatatagagattagccttgatgaatttaagttcatgttaatgcttgaaaataactaccatgagtttaaaaggcttaaccaatgggttttgaaaccaataagtaaagatttaaacacttacagcaatatgaaattggtggttgataagcgaggccgcccgactgatacgttgattttccaagttgaactagatagacaaatggatctcgtaaccgaacttgagaacaaccagataaaaatgaatggtgacaaaataccaaca…	4178
gal::scrKYABR80	4416	4417	pMW-pntAB-aspC-asd-pycA-scrKYABR-gdhA	aaaccctctgttttataatcacttaatcgcgcataaaaaacggctaaattcttgtgtaaacgattccactaatttattccgcggctttttttaatatgtcccgttcgtcggtaacccgcttcagctctttctggagacggcggatctcggcctgagcatctgactgttctttattaatggaaggatccggaccgtacttctttatccaggcgtaaaggctgtgggtggtgatatcgagacgtgttgcaacgctggcaacagaataaccgcgatcaacaacctgtttgactgcttcagttttaaactcttcgggataacgcttaccgctcatgggcacctctctttaagccatcttaaatgactctgaggtgtctgttaaacccgtggcgattcaagaga…	7656
lac::scrKYABR	4840	4841	pMW-pntAB-aspC-asd-pycA-scrKYABR-gdhA	gcactaatgttccggcgttatttcttgatgtctctgaccagacacccatcaacagtattattttctcccatgaagacggtgcggctttttttaatatgtcccgttcgtcggtaacccgcttcagctctttctggagacggcggatctcggcctgagcatctgactgttctttattaatggaaggatccggaccgtacttctttatccaggcgtaaaggctgtgggtggtgatatcgagacgtgttgcaacgctggcaacagaataaccgcgatcaacaacctgtttgactgcttcagttttaaactcttcgggataacgcttaccgctcatgggcacctctctttaagccatcttaaatgactctgaggtgtctgttaaacccgtggcgattcaagaga…	7654
ara::luxCDABE	4510	4511	pDEW201	attagcggatcctacctgacgctttttatcgcaactctctactgtttctccatacccgtttttttggatggagtgaaacgccgggtaccgagctcgcgccattcaggctgcgcaactgttggggcaaatatgactaaaaaaatttcattcattattaacggccaggttgaaatctttcccgaaagtgatgatttagtgcaatccattaattttggtgataatagtgtttacctgccaatattgaatgactctcatgtaaaaaacattattgattgtaatggaaataacgaattacggttgcataacattgtcaattttctctatacggtagggcaaagatggaaaaatgaagaatactcaagacgcaggacatacattcgtgacttaaaaaaatatatg…	6115
ara::scrKYAB80	4842	4843	pMW-pntAB-aspC-asd-pycA-scrKYABR-gdhA	tcaaaattgctgtctgccaggtgatcgctgatgtactgacaagcctcgcgtacccgattatccatcggtggatggagcgagttagcgaacgtggagcacttactggctcgaaagcaaagcggcaatcatcgaatcacatgattctggcacaatattcgtaaccaataagcgcataccctgaatcacttaaaagtgtaactctcagggtgtgaatgactatatctggcacaaaacggactgtcattgtcaggcattttgtcagcggtcagttaatccagtctccctgcgtgaggccaggcaactgctcaaacgccctaatatggtcgttaccagcacgatgccggcgccaatggtatgcccggcgatcgccgggccgttcagaccaatcggcatccagcg…	7654
man::scrKYABR	4839	4764	pMW-pntAB-aspC-asd-pycA-scrKYABR-gdhA	cgccggagacgccgaagcaatcgccgccacatcaacgccctcttccagcgccaccagcagttctttagcacgtacaatacgcggctttttttaatatgtcccgttcgtcggtaacccgcttcagctctttctggagacggcggatctcggcctgagcatctgactgttctttattaatggaaggatccggaccgtacttctttatccaggcgtaaaggctgtgggtggtgatatcgagacgtgttgcaacgctggcaacagaataaccgcgatcaacaacctgtttgactgcttcagttttaaactcttcgggataacgcttaccgctcatgggcacctctctttaagccatcttaaatgactctgaggtgtctgttaaacccgtggcgattcaagaga…	7654
lac::vioABCDE	pBR-vioABCDE was isolated from the non-methylating strain TG1. The plasmid was digested using PdmI and Bst1107I. The resulting fragment of 7525 bp in length was treated with FastAp alkaline phosphatase.			tacactttatgcttccggctcgtatgttgtgtggaattgtgagcggataacaatttcacacaggaaacagcttgaatgaaccaaggaatttcgtgatgaagcactcttcggatatttgcatcgtcggcgccggaatcagtggcttgagctgcgcgacgtatttgctggaatcgcccgcctgccgcggcctgtcgctgcggattttcgacatgcagacggaggcggggggacgcatccgctcgaaaaacctggacggcaaggccgcgatagagctgggtgccggccgctactcgccgcaactgcacccgcagttccagagcgtgatgcaaagctacagccagcgcagcgaacgctatcccttcacccagctgaaattcaagaaccgcgtccagcaaacgc…	7525
gltS::pnt-gdhA	pMW-pntAB-aspC-asd-pycA-scrKYABR-gdhA was isolated from XL1 Blue cells and digested using Eam1105I and PscI. The linear fragment of 21971 bp in length was blunt-ended by T4 polymerase treatment.			catgttaagtcttttgaaaacaaatactctatgaggatttatgagtggttattaaaagaactaacacaaaagaaaactcacaaggcaaatatagagattagccttgatgaatttaagttcatgttaatgcttgaaaataactaccatgagtttaaaaggcttaaccaatgggttttgaaaccaataagtaaagatttaaacacttacagcaatatgaaattggtggttgataagcgaggccgcccgactgatacgttgattttccaagttgaactagatagacaaatggatctcgtaaccgaacttgagaacaaccagataaaaatgaatggtgacaaaataccaacaaccattacatcagattcctacctacataacggactaagaaaaacactacac…	21971
sdaC::pnt-gdhA
sdaC::PH207-trpES40FDCBA	5376	5377	pMW-trpEDCBA	acacctaatagaacaggtgaaaccagtaaaacaaagcaactagaacatgaaattgaacacctgagacaacttgttacagcaaggcgcactcccgttctggataatgttttttgcgccgacatcataacggttctggcaaatattctgaaatgagctgttgacaagccaagctttttcgggatccttttaaaaaattcatttgctaaacgcttcaaattctcgtataatatacttcataaattgataaacaaaaattttgaacaaaattagagaataacaatgcaaacacaaaaaccgactctcgaactgctaacctgcgaaggcgcttatcgcgacaatcccaccgcgctttttcaccagttgtgtggggatcgtccggcaacgctgctgctggaattc…	7084
gltS::PH207-trpES40FDCBA			pMW-trpEDCBA
gal::scrKYABR50	5288	5289	pMW-pntAB-aspC-asd-pycA-scrKYABR-gdhA	gcataaaaaacggctaaattcttgtgtaaacgattccactaatttattccgcggctttttttaatatgtcccgttcgtcggtaacccgcttcagctctttctggagacggcggatctcggcctgagcatctgactgttctttattaatggaaggatccggaccgtacttctttatccaggcgtaaaggctgtgggtggtgatatcgagacgtgttgcaacgctggcaacagaataaccgcgatcaacaacctgtttgactgcttcagttttaaactcttcgggataacgcttaccgctcatgggcacctctctttaagccatcttaaatgactctgaggtgtctgttaaacccgtggcgattcaagagaaagaacattctgaattcatccgccagttca…	7594
ara::scrKYABR 50	5292	5293	pMW-pntAB-aspC-asd-pycA-scrKYABR-gdhA	atgtactgacaagcctcgcgtacccgattatccatcggtggatggagcgagttagcgaacgtggagcacttactggctcgaaagcaaagcggcaatcatcgaatcacatgattctggcacaatattcgtaaccaataagcgcataccctgaatcacttaaaagtgtaactctcagggtgtgaatgactatatctggcacaaaacggactgtcattgtcaggcattttgtcagcggtcagttaatccagtctccctgcgtgaggccaggcaactgctcaaacgccctaatatggtcgttaccagcacgatgccggcgccaatggtatgcccggcgatcgccgggccgttcagaccaatcggcatccagcgtcgctattcaaaaatactcagttattactg…	7594
ΔgalETKM::cI-hok-neo	5252	5253	pTmpKm	tacaaatgcgtaaaatcaccagtgtgtaaacgattccactaatttattaccagggttttcccagtcacgacgttgtaaaacgacggccagtgccaagctttttcgaaaaaaggcctcccaaatcggggggccttttttattgataacaaaacgccgaccagaacaccttgccgatcagccaaacgtctcttcaggccactgactagcgataactttccccacaacggaacaactctcattgcatgggatcattgggtactgtgggtttagtggttgtaaaaacacctgaccgctatccctgatcagtttcttgaaggtaaactcatcacccccaagtctggctatgcagaaatcacctggctcaacagcctgctcagggtcaacgagaattaacattcc…	2100	Salmonella typhimurium LT2
ΔmanXYZ::cI-hok-neo	5258	5259		atccgcgccctcttccagcgccaccagcaactctttcgcgcgaacgataccagggttttcccagtcacgacgttgtaaaacgacggccagtgccaagctttttcgaaaaaaggcctcccaaatcggggggccttttttattgataacaaaacgccgaccagaacaccttgccgatcagccaaacgtctcttcaggccactgactagcgataactttccccacaacggaacaactctcattgcatgggatcattgggtactgtgggtttagtggttgtaaaaacacctgaccgctatccctgatcagtttcttgaaggtaaactcatcacccccaagtctggctatgcagaaatcacctggctcaacagcctgctcagggtcaacgagaattaacattcc…	2099
ΔgalETKM::cI-hok-neo	5276	5277		cagcgtcgagtgaaaaccctggagtgtaaacgattccactaatttattcccagggttttcccagtcacgacgttgtaaaacgacggccagtgccaagctttttcgaaaaaaggcctcccaaatcggggggccttttttattgataacaaaacgccgaccagaacaccttgccgatcagccaaacgtctcttcaggccactgactagcgataactttccccacaacggaacaactctcattgcatgggatcattgggtactgtgggtttagtggttgtaaaaacacctgaccgctatccctgatcagtttcttgaaggtaaactcatcacccccaagtctggctatgcagaaatcacctggctcaacagcctgctcagggtcaacgagaattaacattcc…	2100	Citrobacter freundii ATCC 8090
ΔmanXYZ::cI-hok-neo	5282	5283		atccacaccgtcttccagcgccaccagcagctctttagcacgcacgataccagggttttcccagtcacgacgttgtaaaacgacggccagtgccaagctttttcgaaaaaaggcctcccaaatcggggggccttttttattgataacaaaacgccgaccagaacaccttgccgatcagccaaacgtctcttcaggccactgactagcgataactttccccacaacggaacaactctcattgcatgggatcattgggtactgtgggtttagtggttgtaaaaacacctgaccgctatccctgatcagtttcttgaaggtaaactcatcacccccaagtctggctatgcagaaatcacctggctcaacagcctgctcagggtcaacgagaattaacattcc…	2099
ΔgalTKM::cI-hok-neo	5264	5265		ctttaaataagaatattcagcttgtgtaaacgataccacttatccagactcagggttttcccagtcacgacgttgtaaaacgacggccagtgccaagctttttcgaaaaaaggcctcccaaatcggggggccttttttattgataacaaaacgccgaccagaacaccttgccgatcagccaaacgtctcttcaggccactgactagcgataactttccccacaacggaacaactctcattgcatgggatcattgggtactgtgggtttagtggttgtaaaaacacctgaccgctatccctgatcagtttcttgaaggtaaactcatcacccccaagtctggctatgcagaaatcacctggctcaacagcctgctcagggtcaacgagaattaacattcc…	2100	Pantoea ananatis SC17(0)
ΔmanXYZ::cI-hok-neo	5270	5271		gtcaacgccgtgatccagcgccaccagcagctctttggccctgaccacgccagggttttcccagtcacgacgttgtaaaacgacggccagtgccaagctttttcgaaaaaaggcctcccaaatcggggggccttttttattgataacaaaacgccgaccagaacaccttgccgatcagccaaacgtctcttcaggccactgactagcgataactttccccacaacggaacaactctcattgcatgggatcattgggtactgtgggtttagtggttgtaaaaacacctgaccgctatccctgatcagtttcttgaaggtaaactcatcacccccaagtctggctatgcagaaatcacctggctcaacagcctgctcagggtcaacgagaattaacattcc…	2100
galETKMwt	5256	5257	Genomic DNA of Salmonella typhimurium LT2	aagccagatgatttgtaatcatttaatcgatacaaatgcgtaaaatcaccagtgtgtaaacgattccactaatttattacatgtcacacttttcgcatctttgttatgctatggttattccataccataggcttaacggagcgaattatgagagtattggttacaggtggtagcggttacattggaagtcatacctgcgtacagttgctgcaaaatggtcatgacgtcgtcatcctcgataacctctgcaacagcaagcgcagcgtgctgcccgtgattgaacgtctgggcggtaagcacccgacctttgtcgaaggcgatattcgcaacgaagcgcttataaccgaaattctgcacgatcacgcgattgataccgtgattcactttgccggcctgaaa…	4510	Salmonella typhimurium LT2
manXYZwt	5262	5263		cgccggggaagacgcggcgatagccgcaacatccgcgccctcttccagcgccaccagcaactctttcgcgcgaacgataccgataatttcatccagctcgccccgacataccgggaacaggctatgcggagaagagagtaactgctgacggatttcagctacgctgagattcgcatccacccaactaatttcgcctcgcggcgtcataatgccgcgcagggagcgcgacgccagagtcagtacgccgttaatcatgtagcgttcttcttcggcgaaggcgccttccgacaccgatatcgcggccgggctatccgtttcatgttgcgtactcgcctggcgtttaccgcccatcagacgcaggatagcgtccgcagtacgcgcgcgcagcggcaacgtgga…	4357
galETKMwt	5280	5281	Genomic DNA of Citrobacter freundii ATCC 8090	taacataatgatttataataaattaactagcagcgtcgagtgaaaaccctggagtgtaaacgattccactaatttattccgtgtcacacttttcgcatctttgttatgctatggttattgcataccataggcttaacggagcgaattatgagagtattggttacaggtggtagcggttacattggaagccacacttgcgtgcagttgctgaaaaacggtcacgaggtggtgatcctggataatctctgcaacagcaagcgcagcgtactgcccgtcattgagcgtttaggcggcaagcatccgaccttcgtggaaggagacatccgtaacgaagcgctgataaccgaaattctgcacgatcatgccattgatacggtcatccattttgccggtttaaaa…	4519	Citrobacter freundii ATCC 8090
manXYZwt	5286	5287		agccggagaggcagaggcaatcgccgccacatccacaccgtcttccagcgccaccagcagctctttagcacgcacgataccgatgatttcatccagttcgccacggcataccgggaacaggctatgaggtgacgaaagcaactgctcgcgaatttcctccacgctcaggtctgcatcaacccagctaatctccccacgaggcgtcataatgccgcgtaatgaacgcgacgccaaagagaggacgccgttgatcatatagcgttcttcttctacaaatgcgccttccaggacgggaaccggtaccggattgtcggattccatctgcacgctggcctgacgtttaccgcccatcagacggagaatcgcatcggcagtacgagcacgcaatggcagcgtcga…	4347
galTKMwt	5268	5269	Genomic DNA of Pantoea ananatis SC17(0)	taaacctgttttttagcgatgcgatgtgcggatccgcctttaaataagaatattcagcttgtgtaaacgataccacttatccagactggatcacgtttttgactcacccgatgtgctattttttcttgatgactttttaattttgacgcttaccaggatgcaacatggaaaaatttaacccggccgatcatcctcatcgccgttacaatcccctgaccgatcagtggattttggtttctcctcatcgtgccaaacgtccctggcagggggctcaggaaacgcccgcagtgaatacgctgccgtcacacgatcctgactgtttcctgtgcgcaggcaacacgcgcatcacgggcgatgtgaatcctgattatcaaggcacctacgtttttacgaatgatt…	3514	Pantoea ananatis SC17(0)
manXYZwt	5274	5275		cgtcggtgtgctggcggcaaaggtcgcgacgtcaacgccgtgatccagcgccaccagcagctctttggccctgaccacgccgatgatctcatccagttccccccgacacaccgggaacaggctgtgcggcgtatccagaagttgaatacgaatttcatccacaggacggttggcatccacccacgagatatcgccgcgcggtgtcataatgctgcggatggaacgtgacgccagcgtcagtacgccgttaatcatgtagcgctcttcatctttaaacgcttcctgcggcatcgcgacggcaatcgcctgctcttcagtgctcgcaggtgcgctctgcacccggttacgtccccccatcaaccgcagaatggcctcggcggtgcgctcacgcatcggacg…	4419

## Sheet: Suppl. Table S5
Supplementary Table S5. The efficiency of markerless cassette integration
				Biological replicate
				1st			2nd			3rd			4th			5th			6th			7th			8th			9th
Strain	Targeted locus	Cassette	Helper construct	Number of positive recombinants per milliliter of an overnight culture*	Total number of chloramphenicol-resistant colonies per milliliter of an overnight culture	Percentage of positive colonies, %	Number of positive recombinants per milliliter of an overnight culture*	Total number of chloramphenicol-resistant colonies per milliliter of an overnight culture	Percentage of positive colonies, %	Number of positive recombinants per milliliter of an overnight culture*	Total number of chloramphenicol-resistant colonies per milliliter of an overnight culture	Percentage of positive colonies, %	Number of positive recombinants per milliliter of an overnight culture*	Total number of chloramphenicol-resistant colonies per milliliter of an overnight culture	Percentage of positive colonies, %	Number of positive recombinants per milliliter of an overnight culture*	Total number of chloramphenicol-resistant colonies per milliliter of an overnight culture	Percentage of positive colonies, %	Number of positive recombinants per milliliter of an overnight culture*	Total number of chloramphenicol-resistant colonies per milliliter of an overnight culture	Percentage of positive colonies, %	Number of positive recombinants per milliliter of an overnight culture*	Total number of chloramphenicol-resistant colonies per milliliter of an overnight culture	Percentage of positive colonies, %	Number of positive recombinants per milliliter of an overnight culture*	Total number of chloramphenicol-resistant colonies per milliliter of an overnight culture	Percentage of positive colonies, %	Number of positive recombinants per milliliter of an overnight culture*	Total number of chloramphenicol-resistant colonies per milliliter of an overnight culture	Percentage of positive colonies, %
B1826	gal	scrKYABR	pRedCmOcr	18670	18700	99.8	89000	89000	100	20170	20200	99.9
B2140		scrKYABR	chromosomal ocr-γβexo-PL-cat module	1057	1060	99.7	1269	1270	99.9	230	231	99.9
B1827	lac	vioABCDE	pRedCmOcr	340	360	94.4	527	530	99.4	1037	1040	99.7
		scrKYABR	pRedCmOcr	311	345	90.1	140	158	88.6	92	108	85.2
B2141		vioABCDE	chromosomal ocr-γβexo-PL-cat module	8440	9280	90.9	1160	5600	20.7	2180	11200	19.4	5230	5230	100	4390	6980	62.9	4960	5340	92.9	5410	8260	65.5	1710	2510	68.1	3340	3850	86.8
		scrKYABR	chromosomal ocr-γβexo-PL-cat module	470	508	92.5	1108	1158	95.7	1160	1214	95.6
B1829	ara	luxCDABE	pRedCmOcr	63 out of 96 tested		65.6	62 out of 96 tested		64.5	59 out of 96 tested		61.5
		scrKYABR	pRedCmOcr	1074	1128	95.2	828	924	89.6	1164	1341	86.8
B2158	man	scrKYABR	pRedCmOcr	1976	1988	99.4	3200	3300	97.1	4570	4690	97.5
B2163		scrKYABR	chromosomal ocr-γβexo-PL-cat module	902	904	99.8	942	946	99.5	1392	1410	98.7
B2111	sdaC	pntAB-gdhA	chromosomal ocr-γβexo-PL-cat module	57	57	100	54	75	72	114	114	100
B2112	gltS	pntAB-gdhA	chromosomal ocr-γβexo-PL-cat module	115	115	100	144	144	100	252	285	88.4
B2111	sdaC	pntAB-gdhA	chromosomal ocr-γβexo-PL-cat module	12 out of 16 tested		75	15 out of 16 tested		93.8	15 out of 16 tested		93.8
B2112	gltS	pntAB-gdhA	chromosomal ocr-γβexo-PL-cat module	14 out of 16 tested		87.5	14 out of 16 tested		87.5	10 out of 16 tested		62.5
Salmonella typhimurium LT2	gal	galETKMwt	pRedCmOcrSC101ts	42240	42320	99.811	38460	38580	99.689	47520	47700	99.6226
	man	manXYZwt		108	178	60.6742	338	362	93.3702	292	318	91.8239
Citrobacter freundii ATCC 8090	gal	galETKMwt	pRedCmOcr	6420	6600	97.2727	6080	6240	97.4359	5840	5940	98.3165
	man	manXYZwt		1420	1500	94.6667	5320	5600	95	6860	7100	96.6197
Pantoea ananatis SC17(0)	gal	galTKMwt	pRedCmOcrRSF	6480	6720	96.4286	11400	11780	96.7742	12260	12920	94.8916
	man	manXYZwt		450	916	49.1266	308	602	51.1628	396	688	57.5581
Note
*Electroporated cells were resuspended in 20 ml LB and incubated overnight before plating on selective agar. The represented titre per milliliter was extrapolated from colony counts determined from the plating of diluted samples.

## Sheet: Suppl. Table S6
Supplementary Table S6. Markerless transfer of genomic loci by P1 transduction and cI-hok counterselection
Recipient strain	Genotype	Donor strain	Number of positive recombinants per milliliter of an overnight culture*	Total number of chloramphenicol-resistant colonies per milliliter of an overnight culture	Percentage of positive recombinants, %	95% confidence interval for percentage
						Upper limit	Lower limit
B1826[pRedCmOcr]	ΔgalETKM::cI-hok-strA	MG1655	341	341	100	100	96
B1827[pRedCmOcr]	ΔlacZYA::cI-hok-neo	MG1655	29 out of 36 tested	66	80.5556	91	63
B1829[pRedCmOcr]	ΔaraBAD::cI-hok-aacC4	MG1655	191	205	93.1707	96	89
B2158[pRedCmOcr]	ΔmanXYZ::cI-hok-neo	MG1655	63	66	95.4545	99	87
B2140	ΔgalETKM::cI-hok-strA Δ[araC-araBAD]::PH207-lacI-PA1lacO-1-ocr-γβexo-PL-cat-luxCDABE	MG1655	57	60	95	98	86
B2141	ΔlacZYA::cI-hok-neo Δ[araC-araBAD]::PH207-lacI-PA1lacO-1-ocr-γβexo-PL-cat-luxCDABE	MG1655	2 out of 15 tested	15	13.3333	40	2
		B2229 (ΔlacZYA::scrKYABR)	438	450	97.3333	99	95
B2163	ΔmanXYZ::cI-hok-neo Δ[araC-araBAD]::PH207-lacI-PA1lacO-1-ocr-γβexo-PL-cat-luxCDABE	MG1655	810	810	100	100	99
Note
*Once the P1 infection was stopped, cells were resuspended in 20 ml LB with sodium citrate and incubated overnight before plating on selective agar.

## Sheet: Suppl. Table S7
Supplementary Table S7. Markerless transfer of genomic loci by transformation with genomic DNA and cI-hok counterselection
Recipient strain	Genotype	Donor strain	Number of positive recombinants per milliliter of an overnight culture*	Total number of chloramphenicol-resistant colonies per milliliter of an overnight culture	Percentage of positive recombinants, %	95% confidence interval for percentage
						Upper limit	Lower limit
B1826[pRedCmOcr]	ΔgalETKM::cI-hok-strA	MG1655	12350	12350	100	100	100
B1827[pRedCmOcr]	ΔlacZYA::cI-hok-neo	MG1655	36 out of 36 tested	900	100	100	90
B1829[pRedCmOcr]	ΔaraBAD::cI-hok-aacC4	MG1655	1780	1830	97.2678	100	90
B2158[pRedCmOcr]	ΔmanXYZ::cI-hok-neo	MG1655	1089	1102	98.8203	99	98
B2140	ΔgalETKM::cI-hok-strA Δ[araC-araBAD]::PH207-lacI-PA1lacO-1-ocr-γβexo-PL-cat-luxCDABE	MG1655	1800	1800	100	100	100
B2141	ΔlacZYA::cI-hok-neo Δ[araC-araBAD]::PH207-lacI-PA1lacO-1-ocr-γβexo-PL-cat-luxCDABE	MG1655	2 out of 36 tested	434	5.55556	19	1
		B2229 (ΔlacZYA::scrKYABR)	386200	387000	99.7933	100	100
B2163	ΔmanXYZ::cI-hok-neo Δ[araC-araBAD]::PH207-lacI-PA1lacO-1-ocr-γβexo-PL-cat-luxCDABE	MG1655	7675	8050	95.3416	92	97
Note
*Electroporated cells were resuspended in 20 ml LB and incubated overnight before plating on selective agar. The represented titre per milliliter was extrapolated
from the colony counts determined from plating diluted samples. The Clopper-Pearson CI was calculated using the direct measurement of colony counts.
